# Supplementary material for: Global Trends and Hotspots in Research on the Health Risks of Organophosphate Flame Retardants: A Bibliometric and Visual Analysis
Source: Toxics. 2024 May 27;12(6):391. doi: 10.3390/toxics12060391 (PMC11209454; doi:10.3390/toxics12060391)
Supplement: Supplementary file 1 [file toxics-12-00391-s001.zip]

Archive with 1 entries (1 files):
- toxics-3001017-supplementary.pdf
